# Supplementary material for: Economic fluctuations and cardiovascular diseases: A multiple-input time series analysis
Source: PLoS One. 2019 Aug 6;14(8):e0219358. doi: 10.1371/journal.pone.0219358 (PMC6684041; doi:10.1371/journal.pone.0219358)
Supplement: S1 File — (XLSX) [file pone.0219358.s001.xlsx]

## Sheet: Input variable data
yyyyqq	GDP	ECA	HE	APE	UE	UE_M	UE_F	UE_M_20-39	UE_M_40-64	UE_F_20-39	UE_F_40-64
1996Q1	2933.16	52.4114	49.37	401	2.12333	2.30333	1.84	7.3833	2.61333	5.65336	0.94667
1996Q2	3096.66	51.9618	49.4404	187	2.38667	2.57333	2.10333	8.4267	3.45667	6.12333	1.01
1996Q3	3131.17	49.7917	52.2312	186	3.06333	3.03333	3.11333	8.9433	3.64	9.15	1.42
1996Q4	3241.01	56.1779	61.9884	641	2.83667	2.97333	2.62333	7.4867	4.15333	7.5867	1.30334
1997Q1	3064.08	59.2691	54.5914	427	2.81333	3.07667	2.4	8.44663	4.23333	6.75996	1.46334
1997Q2	3199.42	59.3422	57.0562	199	2.59	2.89667	2.13	7.85003	4.08667	5.96663	1.54
1997Q3	3190.22	53.9137	57.4509	141	2.90667	3.03	2.72	8.9733	3.8	8.25003	1.53
1997Q4	3030.62	53.7722	66.2915	477	2.56	2.77	2.22667	7.3633	3.88667	6.85333	1.24
1998Q1	2647.18	50.1151	53.3248	238	2.42	2.66333	2.03	8.12336	3.50667	5.66003	1.50334
1998Q2	2723.39	49.1636	52.8291	197	2.45333	2.73667	2.01	8.59	3.59	5.65997	1.22333
1998Q3	2721.23	44.7937	49.8056	171	2.98667	3.03667	2.91333	9.48336	4.01667	8.86997	1.94667
1998Q4	2956.78	50.9463	64.0956	472	2.90333	3.26	2.36667	9.21337	4.27	6.9767	1.47666
1999Q1	2825.61	51.3584	56.7796	355	2.77667	3.20667	2.12333	7.98337	4.52333	5.75337	1.51
1999Q2	2979.99	51.3523	62.4463	272	2.83667	3.21	2.26667	7.9167	4.52334	6.22666	1.66334
1999Q3	3084.85	47.9403	57.8484	135	3.13667	3.28333	2.91	9.68333	4.58	8.34	1.83667
1999Q4	3242.33	51.3691	69.1868	382	2.94667	3.23667	2.52	8.57004	4.64666	6.94	1.65333
2000Q1	3160.52	53.3203	64.1317	560	2.82667	3.32333	2.06667	9.03	4.86	5.21663	1.42667
2000Q2	3352.38	53.3333	71.9424	449	2.8	3.24667	2.13333	8.96	4.49	5.92	1.56667
2000Q3	3389.39	48.8589	64.393	172	3.10667	3.32667	2.78333	9.06996	4.59	7.6833	2.10666
2000Q4	3335.09	48.8943	71.142	333	3.23	3.55667	2.74667	8.5467	5.33667	7.49997	1.98333
2001Q1	3007.49	49.0085	68.9035	270	3.65667	4.17667	2.88333	10.0666	6.24	7.20664	2.70333
2001Q2	2974.03	47.3678	68.7204	179	4.23	4.86667	3.28667	11.3934	7.49	8.41336	3.35
2001Q3	2899.87	41.4404	65.0009	125	5.11667	5.63	4.37333	13.2134	8.37	11.0166	4.02
2001Q4	3100.55	46.7724	69.8268	228	5.27667	5.95667	4.28667	13.39	9.17	10.68	4.24
2002Q1	2831.29	45.5704	67.978	143	5.14	5.97333	3.92667	13.5933	9.71	9.6133	4.14334
2002Q2	3072.35	47.6151	73.0644	108	5.03667	5.86667	3.83667	13.7234	9.72	10.2733	3.44667
2002Q3	3148	50.2017	74.8319	100	5.3	5.98333	4.32333	15.9067	9.20666	12.01	3.38667
2002Q4	3256.26	54.5207	73.4038	346	5.19	5.81	4.29333	14.6866	9.05334	10.1666	4.34667
2003Q1	2981.96	56.7471	78.6001	130	5.09333	5.78333	4.10667	14.72	9.47	9.01003	5.26667
2003Q2	3012.25	53.2486	75.9888	161	4.99667	5.59333	4.15	13.03	9.58	9.69333	5.49334
2003Q3	3272.29	56.8398	79.2855	78	5.14	5.52	4.61	14.24	8.43334	11.2366	5.54334
2003Q4	3551.04	59.7609	82.5948	230	4.73667	5.16	4.14	14.4533	8.02666	9.37333	5.72667
2004Q1	3287.85	59.7386	88.7859	200	4.53	4.96667	3.92333	13.84	8.01	8.92	4.98333
2004Q2	3434.61	56.4206	91.0825	254	4.43667	4.86	3.84667	13.56	7.57334	8.80996	4.9
2004Q3	3502.55	55.0265	90.1783	141	4.59667	4.86333	4.22	13.4367	7.10667	11.68	4.37334
2004Q4	3778.69	59.7963	91.9821	395	4.18	4.62	3.56333	13.9033	7.01334	8.76997	4.55333
2005Q1	3591.42	62.2689	104.507	156	4.16333	4.53667	3.64333	12.1766	7.20666	8.7167	4.7
2005Q2	3817.6	59.1033	103.719	156	4.12	4.31667	3.85333	11.1266	6.96	10.1267	4.91
2005Q3	3873.8	55.8197	97.9226	203	4.27333	4.30333	4.23	12.8467	5.79334	13.31	4.08667
2005Q4	3991.41	55.2415	93.2926	504	3.95667	4.09	3.77667	13.4633	5.26334	10.06	4.11
2006Q1	3703.44	62.165	101.864	387	3.86333	4.11	3.53	12.8733	5.52	8.85003	3.86667
2006Q2	3933.87	59.4113	102.233	106	3.86667	4.08333	3.57	14.1267	4.91	9.58667	4.15
2006Q3	4056.81	62.2847	99.007	203	4.03333	4.08	3.97	13.6533	5.08	11.47	4.00334
2006Q4	4202.94	60.7392	97.7511	256	3.85667	3.92667	3.76333	12.93	5.15333	10.1234	3.88333
2007Q1	3805.01	62.0758	105.021	126	3.83667	4.02	3.59	12.8233	5.69333	8.97666	4.10667
2007Q2	4043.45	58.0195	101	235	3.88667	4.03333	3.68667	12.03	5.94334	10.2766	4.03667
2007Q3	4330.03	60.318	100.226	210	4.03667	4.05	4.02	12	5.80333	13.41	3.71667
2007Q4	4526.34	60.344	99.7327	346	3.87333	4.10333	3.58	13.2733	5.61666	11.3067	3.91666
2008Q1	4261.17	63.4396	111.541	261	3.86667	4.16	3.47667	13.8467	5.95667	10.6333	3.54
2008Q2	4616.21	61.6434	109.947	134	3.86667	4.03667	3.64	13.3434	5.36333	11.3233	4.05
2008Q3	4488.34	60.4849	102.532	80	4.15667	4.27333	4.01	13.1267	5.71666	15.58	3.48
2008Q4	4093.49	59.8892	96.7098	218	4.68	5.06667	4.17667	16.0867	7.13667	13.3	4.27
2009Q1	3629.14	61.3171	101.761	92	5.62333	6.24333	4.81333	18.6233	9.31333	13.74	5.24333
2009Q2	3971.28	60.4969	102.206	230	5.84	6.52333	4.93667	17.4233	9.83667	14.7834	5.67667
2009Q3	4201.73	56.7739	103.188	55	6.08	6.77	5.18667	17.39	10.43	18.2833	5.14334
2009Q4	4539.12	62.645	104.887	353	5.85333	6.57667	4.91	17.7334	10.3367	14.8467	5.7
2010Q1	4329.29	63.0977	108.39	250	5.70333	6.47333	4.70333	17.0767	10.2633	13.5433	5.71
2010Q2	4621.33	63.5508	108.141	82	5.23	5.85333	4.41667	14.8267	9.27334	14.6	4.25333
2010Q3	4804.17	64.5012	108.899	42	5.14	5.65333	4.48	14.7	8.56666	16.9333	3.97
2010Q4	5076.67	72.5989	110.85	149	4.77333	5.22667	4.19333	15.8933	7.69666	14.15	4.45333
2011Q1	5023.98	75.6202	119.152	95	4.60333	5.03333	4.05333	15.9667	7.08333	13.0367	4.25333
2011Q2	5314.39	72.3448	120.586	85	4.30333	4.61	3.90667	14.2467	6.93	13.7834	3.46667
2011Q3	5422.07	70.6962	119.662	76	4.38	4.65	4.03333	13.6566	7	15.55	3.72666
2011Q4	5179.22	70.7443	111.604	67	4.25333	4.56	3.86	13.77	6.43667	13.8	4.26
2012Q1	5013.99	72.1686	119.316	29	4.2	4.48667	3.84333	14.89	6.22	13.0233	3.59
2012Q2	5183.69	68.9345	116.936	52	4.14333	4.42667	3.78333	13.6566	6.43666	14.3234	3.23333
2012Q3	5404.73	71.2389	114.195	50	4.34333	4.53667	4.09	14.8966	6.23667	16.48	3.47666
2012Q4	5591.73	72.9946	114.811	94	4.26	4.49667	3.95667	15.6766	5.81334	15.5633	3.79667
